# Supplementary material for: Exploration of heterogeneity and recurrence signatures in hepatocellular carcinoma
Source: Mol Oncol. 2025 Feb 28;19(8):2388–411. doi: 10.1002/1878-0261.70012 (PMC12330942; doi:10.1002/1878-0261.70012)
Supplement: Supplementary file 2 — Table S1. Summary of Clinical Information for HCC Patients. [file MOL2-19-2388-s002.xlsx]

## Sheet: Sheet1
Table S1. Summary of Clinical Information for HCC Patients
case	Classification	Microscopic	gross appearance	With/without capsule	Capsule integrity	Cirrhosis	Gender	Histological grading	stage	Metastatic status	HBV antigens detection	Microvascular invasion
21-24891	pseudoglandular	✓	✕	✓	/	✕	M	Moderately differentiated	pT2N0M0 II		+	M1
21-15485	macrotrabecular	✓	✕	✓	/	✕	M	Moderately poorly differentiated	T2N0M0 II		+	M1
21-18335	trabecular	✓	✕	✓	/	✓	M	Moderately differentiated	pT1bN0M0 IB		+	M1
21-17164	trabecular	✕	✕	✕	/	✕	M	Well differentiated	pT1bN0M0 IB		+	M0
21-09010	Mixed pseudoglandular and trabecular	✓	✕	✓	/	✓	M	Moderately well differentiated	pT2N0M0 II	Lung and brain metastases	+	M1
21-01294	macrotrabecular, trabecular	✕	✕	✓	/	✕	M	Moderately differentiated	T2N0M0 II		/	M0
21-03946	trabecular, macrotrabecular	✓	✕	✓	/	✓	F	Moderately differentiated	pT2N0M0 II		+	M2
21-05884	trabecular, macrotrabecular	✓	✕	✓	/	✕	M	Moderately differentiated	pT1bN0M0 IB		/	M1
21-24093	trabecular, solid	✓	✕	✓	/	✓	M	Moderately differentiated	pT1bN0M0 IB	/	+	M2
21-25254	trabecular, macrotrabecular	✓	✓	✓	/	✓	M	Moderately differentiated	pT4N0M0 IIIB	/	+	M2
21-29122	macrotrabecular	✓	✕	✓	/	✓	M	Moderately differentiated	pT2N0M0 II	/	+	M1
21-23448	macrotrabecular	✕	✕	✕	/	✕	M	Moderately differentiated	pT1bN0M0 IB		+	M0
