# Supplementary material for: Exploration of heterogeneity and recurrence signatures in hepatocellular carcinoma
Source: Mol Oncol. 2025 Feb 28;19(8):2388–411. doi: 10.1002/1878-0261.70012 (PMC12330942; doi:10.1002/1878-0261.70012)
Supplement: Supplementary file 4 — Table S3. Summary of RT‐qPCR Primer Information. [file MOL2-19-2388-s004.xlsx]

## Sheet: qPCR primer
Table S3. Summary of qPCR primer information
Gene	sequence
qm-CD74-F	CGCGACCTCATCTCTAACCAT
qm-CD74-R	ACAGGTTTGGCAGATTTCGGA
qm-cxcr4-F	GGACCGGTACCTCGCTATTG
qm-cxcr4-R	CTATCGGGGTAAAGGCGGTC
qm-SPP2-F	AGTGAACAATTCCGTGACCG
qm-SPP2-R	AGGATGTCACTCAAAGCCAG
qm-ADH4-F	GTAGACTCTGTCCCAAACCTG
qm-ADH4-R	AAGGTCAGGATTGTTCGGATG
qm-Taldo1-F	CTGGGGTCAAGAGTGTCACC
qm-Taldo1-R	CGGCCATTTGGTCTTCGTTG
qm-HDGF-F	AACAAGAGGAAAGGGTTCAGCG
qm-HDGF-R	TTTCTGGGAGGACTCTGTTGG
qm-PLOD2-F	CATCCGAGAGTTCATTGCTCCAG
qm-PLOD2-R	GCGCTGTCTTTCAGGTGAGTAC
qm-CDC20-F	GATGGACGACATCTGGCAAGTG
qm-CDC20-R	GTTGCCAGGATATTGGACTGCC
qm-Cct5-F	CAACACCTGGACAAGATCAGCG
qm-Cct5-R	TCTCAGCCATCTGTCGGTGACA
qm-Ftcd-F	GGACTTTGAGGTCACAGCTCTG
qm-Ftcd-R	TAGAAGGCTGCGGCATCCAGTA
qm-PFN2-F	CCAGAGCATCACGCCAGTAG
qm-PFN2-R	ACGTTGTATGTTGGCTCCCC
GAPDH-F	GACTTCAACAGCAACTCCCAC
GAPDH-R	TCCACCACCCTGTTGCTGTA
