# Supplementary material for: Exploration of heterogeneity and recurrence signatures in hepatocellular carcinoma
Source: Mol Oncol. 2025 Feb 28;19(8):2388–411. doi: 10.1002/1878-0261.70012 (PMC12330942; doi:10.1002/1878-0261.70012)
Supplement: Supplementary file 5 — Table S4. Relative expression of prognostic genes measured by RT‐qPCR. [file MOL2-19-2388-s001.xlsx]

## Sheet: Sheet1
Table S4. Relative expression of prognostic genes measured by RT-qPCR
Gene	Adjacent normal							Tumor
CXCR4	1	0.673735	0.937615	1.34805	1.45215	0.993782		2.24212	1.8727	2.3445	2.8271	3.95746	4.71413
CD74	1	1.74432	0.856201	0.839946	0.833549	1.50879		1.07876	0.708005	0.192853	0.675003	0.581049	0.725914
ADH4	1	1.03838	1.05354	0.51378	0.953928	1.12419		0.0160712	0.0041568	0.0307605	0.00131813	0.0229346	0.00174171
SPP2	1	1.01091	1.11385	0.833399	0.861089	1.01212		0.0485165	0.0214666	0.0445291	0.00925041	0.0432852	0.0126484
PFN2	1	1.12187	1.02345	0.874948	1.06906	1.05345		0.901652	0.618111	0.395917	0.402472	0.581453	0.951675
PLOD2	1	1.38289	1.58237	2.96717	1.14585	1.71169		2.844	2.69115	2.7971	4.30042	3.88423	2.73896
CDC20	1	0.734526	0.30536	0.446593	0.928007	0.864677		2.62674	3.91532	4.14106	2.9266	2.85474	4.70472
CCT5	1	1.40477	1.22973	0.990772	1.44411	1.35287		5.59849	7.28619	6.3061	5.7047	10.5586	8.65483
FTCD	1	0.844574	0.71629	0.613822	1.56693	1.21311		0.0385827	0.00896858	0.0113929	0.00491613	0.0465846	0.00512992
HDGF	1	0.680767	0.614286	0.390282	0.697082	0.532252		0.359325	0.460158	0.414972	0.532329	0.587311	0.968785
TALDO1	1	0.870195	1.15531	0.878776	0.813649	1.0392		0.224115	0.274575	0.148226	0.302441	0.258988	0.309365
